# Supplementary material for: Avenanthramide-C as Alzheimer’s Disease-Modifying Therapy: Early and Sustained Intervention Prevents Disease Progression in Mouse Models
Source: Cells. 2025 Jun 2;14(11):826. doi: 10.3390/cells14110826 (PMC12154218; doi:10.3390/cells14110826)
Supplement: Supplementary file 1 [file cells-14-00826-s001.zip]

Archive with 1 entries (1 files):
- cells-3654251- Supplementary Figure.pdf
